# Supplementary material for: Ya Han Jie ameliorates adjuvant-induced arthritis by inhibiting the NF-κB/NETosis/inflammation axis
Source: Chin Med. 2026 May 22;21:140. doi: 10.1186/s13020-026-01392-2 (PMC13195958; doi:10.1186/s13020-026-01392-2)
Supplement: Supplementary file 3 — Additional file 3 [file 13020_2026_1392_MOESM3_ESM.xlsx]

## Sheet: Sheet1
ID	Name	Retention time	Ion form	SMILES	Formula	MW	#Heavy atoms	#Aromatic heavy atoms	Fraction Csp3	#Rotatable bonds	#H-bond acceptors	#H-bond donors	MR	TPSA	iLOGP	XLOGP3	WLOGP	MLOGP	Silicos-IT Log P	Consensus Log P	ESOL Log S	ESOL Solubility (mg/ml)	ESOL Solubility (mol/l)	ESOL Class	Ali Log S	Ali Solubility (mg/ml)	Ali Solubility (mol/l)	Ali Class	Silicos-IT LogSw	Silicos-IT Solubility (mg/ml)	Silicos-IT Solubility (mol/l)	Silicos-IT class	GI absorption	BBB permeant	Pgp substrate	CYP1A2 inhibitor	CYP2C19 inhibitor	CYP2C9 inhibitor	CYP2D6 inhibitor	CYP3A4 inhibitor	log Kp (cm/s)	Lipinski #violations	Ghose #violations	Veber #violations	Egan #violations	Muegge #violations	Bioavailability Score	PAINS #alerts	Brenk #alerts
YHJ001	Uric Acid	1.55	[M-H]-1	C12=C(NC(=O)N1)NC(=O)NC2=O	C5H4N4O3	168.11	12	9	0	0	3	4	40.16	114.37	-0.2	-1.91	-1.77	-1.32	1.61	-0.72	-0.23	98.1	0.583	Very soluble	0.03	180	1.07	Highly soluble	-1.88	2.21	0.0132	Soluble	High	No	No	No	No	No	No	No	-8.68	0	2	0	0	1	0.55	0	0
YHJ002	(6Z)-8,9,10-Trihydroxy-6-octadecenoic acid	13.28	[M-H]-1	CCCCCCCCC(O)C(O)C(/C=C\CCCCC(O)=O)O	C18H34O5	330.46	23	0	0.83	15	5	4	93.42	97.99	3.43	3.47	3.02	2.01	3.75	3.14	-3.08	0.272	0.000822	Soluble	-5.21	0.00204	6.17e-06	Moderately soluble	-2.58	0.873	0.00264	Soluble	High	No	Yes	No	No	No	Yes	No	-5.85	0	0	1	0	0	0.56	0	1
YHJ003	DL-Arginine	0.87	[M+H]+1	NC(CCCNC(N)=N)C(O)=O	C6H14N4O2	174.2	12	0	0.67	6	4	5	44.53	125.22	-0.31	-4.2	-1.34	-3.21	-1.61	-2.13	2.12	23100	132	Highly soluble	2.18	26200	150	Highly soluble	0.06	200	1.15	Soluble	High	No	No	No	No	No	No	No	-10.34	0	1	0	0	2	0.55	0	2
YHJ004	N-Acetyl-L-glutamic acid	1.92	[M-H]-1	CC(=O)N[C@@H](CCC(=O)O)C(=O)O	C7H11NO5	189.17	13	0	0.57	6	5	3	42.31	103.7	0.5	-1.82	-0.56	-0.73	-0.75	-0.67	0.53	641	3.39	Highly soluble	0.16	273	1.44	Highly soluble	0.12	252	1.33	Soluble	High	No	No	No	No	No	No	No	-8.75	0	1	0	0	1	0.56	0	0
YHJ005	Linderoflavone A	13.34	[M-H]-1	COC1=C(C(=C2C(=C1O)C(=O)C=C(O2)C3=CC4=C(C=C3)OCO4)OC)O	C18H14O8	358.3	26	16	0.17	3	8	2	91.01	107.59	3.12	2.78	2.62	0.06	2.95	2.3	-4.07	0.0305	8.51e-05	Moderately soluble	-4.7	0.00723	2.02e-05	Moderately soluble	-4.94	0.00409	1.14e-05	Moderately soluble	High	No	No	Yes	No	Yes	Yes	Yes	-6.51	0	0	0	0	0	0.55	0	0
YHJ006	2-{4-[3-(3-Nitro-1H-1,2,4-triazol-1-yl)propyl]-1-piperazinyl}pyrimidine	0.91	[M-H]-1	O=N(C1=NN(CCCN2CCN(C3=NC=CC=N3)CC2)C=N1)=O	C13H18N8O2	318.33	23	11	0.54	6	7	0	91.09	108.79	1.91	0.01	-0.05	1.01	-1.82	0.21	-1.78	5.31	0.0167	Very soluble	-1.85	4.54	0.0143	Very soluble	-2.65	0.719	0.00226	Soluble	High	No	Yes	No	No	No	No	No	-8.23	0	0	0	0	0	0.55	0	1
YHJ007	Diselane	0.92	[M-H]-1	[SeH][SeH]	H2Se2	159.94	2	0	0.54	0	7	0	13.73	0	1.91	0.01	-0.05	1.01	-1.82	0.21	-1.78	5.31	0.0167	Very soluble	-1.85	4.54	0.0143	Very soluble	-2.65	0.719	0.00226	Soluble	High	No	Yes	No	No	No	No	No	-8.23	0	0	0	0	0	0.55	0	1
YHJ008	MFCD00059002	0.9	[M+H]+1	NC(CCCNC(N)=N)C(O)=O	C6H14N4O2	174.2	12	0	0.67	6	4	5	44.53	125.22	-0.31	-4.2	-1.34	-3.21	-1.61	-2.13	2.12	23100	132	Highly soluble	2.18	26200	150	Highly soluble	0.06	200	1.15	Soluble	High	No	No	No	No	No	No	No	-10.34	0	1	0	0	2	0.55	0	2
YHJ009	Phytosphingosine	15.89	[M+H]+1	CCCCCCCCCCCCCC[C@H]([C@H]([C@H](CO)N)O)O	C18H39NO3	317.51	22	0	1	16	4	4	94.83	86.71	3.84	4.64	3.12	2.28	4.1	3.6	-3.68	0.067	0.000211	Soluble	-6.19	0.000206	6.5e-07	Poorly soluble	-3.98	0.0335	0.000105	Soluble	High	No	Yes	No	No	No	Yes	No	-4.94	0	0	1	0	1	0.55	0	0
YHJ010	Boc-Glu-OH	0.99	[M+H]+1	CC(C)(C)OC(=O)N[C@@H](CCC(=O)O)C(=O)O	C10H17NO6	247.25	17	0	0.7	8	6	3	58.24	112.93	1.31	0.41	0.83	0.23	-0.27	0.5	-1.1	19.5	0.0788	Very soluble	-2.35	1.11	0.00449	Soluble	-0.44	89.2	0.361	Soluble	High	No	No	No	No	No	No	No	-7.52	0	0	0	0	0	0.56	0	0
YHJ011	MFCD00046712	26.96	[M+H]+1	CCCCCC[C@H](C/C=C\CCCCCCCC(=O)OC)O	C19H36O3	312.49	22	0	0.84	16	3	1	95.42	46.53	4.41	5.92	5.17	3.92	5.8	5.04	-4.45	0.0111	3.54e-05	Moderately soluble	-6.67	6.66e-05	2.13e-07	Poorly soluble	-5.15	0.0022	7.05e-06	Moderately soluble	High	Yes	No	Yes	No	Yes	No	Yes	-4	0	0	1	0	2	0.55	0	1
YHJ012	Diroxamel fumarate	1.63	[M+H-H2O]+1	O=C1CCC(N1CCOC(/C=C/C(OC)=O)=O)=O	C11H13NO6	255.22	18	0	0.45	7	6	0	62.18	89.98	2.22	-0.87	-0.97	-0.04	0.65	0.2	-0.41	98.8	0.387	Very soluble	-0.54	74	0.29	Very soluble	-0.77	43	0.169	Soluble	High	No	No	No	No	No	No	No	-8.47	0	1	0	0	0	0.55	0	3
YHJ013	Trimethyl 2,5-dimethyl-1,3-oxazole-4,4,5(5H)-tricarboxylate	1.63	[M+H]+1	CC1=NC(C(O1)(C)C(=O)OC)(C(=O)OC)C(=O)OC	C11H15NO7	273.24	19	0	0.64	6	8	0	64.9	100.49	2.74	-0.02	-0.93	-0.34	1.19	0.53	-1.13	20.5	0.0749	Very soluble	-1.64	6.25	0.0229	Very soluble	-1.47	9.37	0.0343	Soluble	High	No	No	No	No	No	No	No	-7.98	0	1	0	0	0	0.55	0	2
YHJ014	1-[(2-Hydroxyethyl)amino]-2-dodecanol	12.98	[M+H]+1	CCCCCCCCCCC(O)CNCCO	C14H31NO2	245.4	17	0	1	13	3	3	74.54	52.49	3.67	3.54	2.46	2.14	3.33	3.03	-2.73	0.453	0.00185	Soluble	-4.33	0.0116	4.71e-05	Moderately soluble	-4.08	0.0204	8.3e-05	Moderately soluble	High	Yes	Yes	No	No	No	Yes	No	-5.28	0	0	1	0	0	0.55	0	0
YHJ015	Ethyl {[1-(1-hydroxy-2-butanyl)-2,4-dioxo-1,2,3,4-tetrahydro-5-pyrimidinyl]carbonyl}carbamate	2.49	[M+H]+1	O=C(OCC)NC(C1=CN(C(CC)CO)C(NC1=O)=O)=O	C12H17N3O6	299.28	21	6	0.5	8	6	3	72.45	130.49	1.7	0.08	-0.63	-0.82	0.33	0.13	-1.43	11.1	0.0372	Very soluble	-2.37	1.26	0.00422	Soluble	-1.78	4.92	0.0164	Soluble	High	No	No	No	No	No	No	No	-8.07	0	1	0	0	0	0.55	0	0
YHJ016	1-Carbamimidoyl-3-piperidinecarboxylic acid	2.31	[M+H]+1	O=C(C1CN(C(N)=N)CCC1)O	C7H13N3O2	171.2	12	0	0.71	2	3	3	48.53	90.41	0.52	-0.74	-0.7	-0.22	-0.85	-0.4	-0.3	85.2	0.497	Very soluble	-0.68	35.6	0.208	Very soluble	0.52	571	3.33	Soluble	High	No	No	No	No	No	No	No	-7.87	0	1	0	0	1	0.55	0	2
YHJ017	methyl 4a,6a-dimethyl-2,5'-dioxo-2,4,4',4a,5',5a,6,6a,8,9,9a,9b,10,11-tetradecahydro-3h,3'hspiro[cyclopenta[7,8]phenanthro[4b,5-b]oxirene-7,2'-furan]-10-carboxylate	18.03	[M+H]+1	O=C(C1C2C(CCC3(CC4)OC4=O)C3(C)CC5C(C6(C)CCC(C=C6C1)=O)2O5)OC	C24H30O6	414.49	30	0	0.79	2	6	0	107.74	82.2	3.09	1.39	3.12	2.75	3.86	2.84	-3.15	0.291	0.000702	Soluble	-2.72	0.79	0.00191	Soluble	-4.22	0.025	6.03e-05	Moderately soluble	High	No	No	No	No	No	No	No	-7.84	0	0	0	0	0	0.55	0	2
YHJ018	(2S,3R)-2-Amino-1,3-dodecanediol	9.78	[M+H]+1	CCCCCCCCC[C@@H](O)[C@@H](N)CO	C12H27NO2	217.35	15	0	1	10	3	3	64.83	66.48	2.59	2.55	1.81	1.61	2.22	2.15	-2.13	1.6	0.00734	Soluble	-3.59	0.0554	0.000255	Soluble	-2.51	0.678	0.00312	Soluble	High	Yes	No	No	No	No	No	No	-5.82	0	0	0	0	0	0.55	0	0
YHJ019	iodoanisole	0.79	[M+H]+1	COC1=CC=CC=C1I	C7H7IO	234.03	9	6	0.14	1	1	0	45.65	9.23	2.19	2.77	2.3	2.72	2.81	2.56	-3.46	0.0805	0.000344	Soluble	-2.62	0.562	0.0024	Soluble	-3.48	0.0771	0.00033	Soluble	High	Yes	No	Yes	No	No	No	No	-5.76	0	1	0	0	1	0.55	0	1
YHJ020	N-Acetyl-D-alanyl-D-alanyl-D-alanine	1.29	[M+H]+1	C[C@H](C(O)=O)NC([C@@H](C)NC([C@@H](C)NC(C)=O)=O)=O	C11H19N3O5	273.29	19	0	0.64	9	5	4	65.77	124.6	1.59	-1.25	-1.39	-1.17	-0.76	-0.6	-0.15	192	0.703	Very soluble	-0.87	36.8	0.135	Very soluble	-0.95	30.7	0.112	Soluble	High	No	No	No	No	No	No	No	-8.85	0	1	0	0	0	0.56	0	0
YHJ021	DIETHYL (BOC-AMINO)MALONATE	2.4	[M+H]+1	CCOC(=O)C(C(=O)OCC)NC(=O)OC(C)(C)C	C12H21NO6	275.3	19	0	0.75	10	6	1	66.88	90.93	3.29	1.71	1.01	0.81	0.85	1.53	-1.96	2.99	0.0109	Very soluble	-3.24	0.16	0.000582	Soluble	-1.84	3.96	0.0144	Soluble	High	No	No	No	No	No	No	No	-6.77	0	0	0	0	0	0.55	0	2
YHJ022	4-[(butylcarbamoyl)amino]-1-ethyl-1hpyrazole-5-carboxamide	3	[M+H]+1	O=C(C1=C(NC(NCCCC)=O)C=NN1CC)N	C11H19N5O2	253.3	18	5	0.55	8	3	3	68.32	102.04	1.55	0.55	0.73	0.13	-0.24	0.54	-1.43	9.31	0.0368	Very soluble	-2.26	1.38	0.00544	Soluble	-2.45	0.897	0.00354	Soluble	High	No	No	No	No	No	No	No	-7.45	0	0	0	0	0	0.55	0	0
YHJ023	4-Nitro-benzenesulfonic acid anion	0.79	[M+H]+1	C1=CC(=CC=C1[N+](=O)[O-])OS(=O)(=O)O	C6H5NO6S	219.17	14	6	0	3	6	1	47.48	117.8	0.34	0.8	1.86	-0.32	-2.28	0.08	-1.82	3.3	0.0151	Very soluble	-2.86	0.306	0.0014	Soluble	-0.88	29.2	0.133	Soluble	High	No	No	No	No	No	No	No	-7.07	0	1	0	0	0	0.56	0	3
YHJ024	2,2,6,6-Tetramethyl-4-piperidinol	13.95	[M+H]+1	CC1(CC(CC(N1)(C)C)O)C	C9H19NO	157.25	11	0	1	0	2	2	51.22	32.26	2.21	0.9	0.91	1.22	1.52	1.35	-1.38	6.53	0.0415	Very soluble	-1.16	10.8	0.0688	Very soluble	-2.03	1.48	0.0094	Soluble	High	Yes	No	No	No	No	No	No	-6.62	0	1	0	0	1	0.55	0	0
YHJ025	Tetrahydroisoquinoline-3-carboxylicacid	1.87	[M+H]+1	OC(C1NCC(C=CC=C2)=C2C1)=O	C10H11NO2	177.2	13	6	0.3	1	3	2	52.36	49.33	1.36	-1.33	0.25	-1.2	1.35	0.09	-0.38	74.5	0.42	Very soluble	0.79	1100	6.21	Highly soluble	-2.42	0.674	0.0038	Soluble	High	No	No	No	No	No	No	No	-8.33	0	0	0	0	1	0.55	0	0
YHJ026	phenacetin	2.17	[M+H]+1	CCOC1=CC=C(C=C1)NC(=O)C	C10H13NO2	179.22	13	6	0.3	4	2	1	52.05	38.33	2.1	1.58	1.85	1.54	1.74	1.76	-2.02	1.7	0.00946	Soluble	-2	1.81	0.0101	Very soluble	-3.32	0.0866	0.000483	Soluble	High	Yes	No	Yes	No	No	No	No	-6.27	0	0	0	0	1	0.55	0	0
YHJ027	V-Pyrro/NO	1.85	[M+H]+1	C=CO/N=[N+](/N1CCCC1)\[O-]	C6H11N3O2	157.17	11	0	0.67	3	3	0	44.49	53.58	2.24	1.76	0.65	-0.16	-1.02	0.69	-1.73	2.96	0.0188	Very soluble	-2.5	0.494	0.00314	Soluble	-0.03	148	0.944	Soluble	High	Yes	No	Yes	No	No	No	No	-6.01	0	1	0	0	1	0.55	1	4
YHJ028	2-Indolinecarboxylic acid	1.38	[M+H]+1	C1[C@H](NC2=CC=CC=C21)C(=O)O	C9H9NO2	163.17	12	6	0.22	1	2	2	48.11	49.33	0.93	1.57	0.54	-1.24	1.11	0.58	-2.14	1.17	0.00717	Soluble	-2.22	0.992	0.00608	Soluble	-2.13	1.2	0.00736	Soluble	High	Yes	No	No	No	No	No	No	-6.18	0	0	0	0	1	0.85	0	0
YHJ029	NL3680000	4.74	[M+H]+1	O=C(O)/C=C/C1=CNC2=CC=CC=C21	C11H9NO2	187.19	14	9	0	2	2	2	54.97	53.09	1.28	1.9	2.16	1.32	2.37	1.81	-2.54	0.538	0.00288	Soluble	-2.64	0.431	0.0023	Soluble	-2.75	0.334	0.00179	Soluble	High	Yes	No	No	No	No	No	No	-6.09	0	0	0	0	1	0.85	0	1
YHJ030	Dimethyl 2,2'-[(1,6-dioxo-1,6-hexanediyl)diimino]diacetate	2.14	[M+H]+1	O=C(NCC(OC)=O)CCCCC(NCC(OC)=O)=O	C12H20N2O6	288.3	20	0	0.67	13	6	2	68.37	110.8	1.79	-0.72	-0.87	-0.48	0.64	0.07	-0.32	139	0.483	Very soluble	-1.13	21.3	0.074	Very soluble	-2.46	1.01	0.00349	Soluble	High	No	No	No	No	No	No	No	-8.57	0	1	1	0	0	0.55	0	1
YHJ031	1,3-Diacetyl-4,6-diethyltetrahydroimidazo[4,5-d]imidazole-2,5(1H,3H)-dione	3.11	[M+H]+1	CCN1C2C(N(C1=O)CC)N(C(=O)N2C(=O)C)C(=O)C	C12H18N4O4	282.3	20	0	0.67	4	4	0	84.39	81.24	1.51	-0.59	-1.28	-0.46	-1.65	-0.49	-0.95	31.3	0.111	Very soluble	-0.64	63.9	0.226	Very soluble	0.1	358	1.27	Soluble	High	No	No	No	No	No	No	No	-8.44	0	1	0	0	0	0.55	0	0
YHJ032	Berberine	11.29	[M+H]+1	COC1=C(C2=C[N+]3=C(C=C2C=C1)C4=CC5=C(C=C4CC3)OCO5)OC	C20H18NO4+	336.36	25	16	0.25	2	4	0	94.87	40.8	0	3.62	3.1	2.19	3.74	2.53	-4.55	0.00953	2.83e-05	Moderately soluble	-4.16	0.023	6.85e-05	Moderately soluble	-5.92	0.0004	1.19e-06	Moderately soluble	High	Yes	Yes	Yes	No	No	Yes	Yes	-5.78	0	0	0	0	0	0.55	0	1
YHJ033	Guanine	1.39	[M+H]+1	C1=NC2=C(N1)C(=O)NC(=N2)N	C5H5N5O	151.13	11	9	0	0	3	3	38.91	100.45	-0.49	-1.07	-0.76	-1.31	0.6	-0.61	-0.71	29.6	0.196	Very soluble	-0.55	42.6	0.282	Very soluble	-1.7	3.04	0.0201	Soluble	High	No	No	No	No	No	No	No	-7.98	0	4	0	0	1	0.55	0	0
YHJ034	DL-Phenylalanine	1.5	[M+H]+1	C1=CC=C(C=C1)CC(C(=O)O)N	C9H11NO2	165.19	12	6	0.22	3	3	2	45.5	63.32	1.08	-1.52	0.64	-1.11	0.86	-0.01	-0.08	138	0.835	Very soluble	0.7	821	4.97	Highly soluble	-1.86	2.3	0.0139	Soluble	High	No	No	No	No	No	No	No	-8.39	0	0	0	0	1	0.55	0	0
YHJ035	Dibenzylamine	8.19	[M+H]+1	C1=CC=C(C=C1)CNCC2=CC=CC=C2	C14H15N	197.28	15	12	0.14	4	1	1	63.5	12.03	2.74	2.67	2.67	3.34	3.45	2.98	-3.07	0.167	0.000845	Soluble	-2.57	0.526	0.00266	Soluble	-5.78	0.000328	1.66e-06	Moderately soluble	High	Yes	No	Yes	Yes	No	Yes	No	-5.61	0	0	0	0	2	0.55	0	0
YHJ036	alpha-Aminoadipic acid	0.88	[M+H]+1	C(CC(C(=O)O)N)CC(=O)O	C6H11NO4	161.16	11	0	0.67	5	5	3	37.21	100.62	0.42	-3.15	-0.35	-2.8	-0.83	-1.34	1.48	4810	29.9	Highly soluble	1.6	6480	40.2	Highly soluble	0.48	486	3.01	Soluble	High	No	No	No	No	No	No	No	-9.52	0	1	0	0	2	0.56	0	0
YHJ037	Diethyl benzalmalonate	7.31	[M+H]+1	CCOC(=O)C(=CC1=CC=CC=C1)C(=O)OCC	C14H16O4	248.27	18	6	0.29	7	4	0	67.95	52.6	2.66	3.13	2.09	2.31	2.69	2.58	-3.14	0.182	0.000731	Soluble	-3.9	0.031	0.000125	Soluble	-3.46	0.0871	0.000351	Soluble	High	Yes	No	Yes	Yes	No	No	No	-5.59	0	0	0	0	0	0.55	0	4
YHJ038	bendiocarb	1.86	[M+H]+1	CC1(OC2=C(O1)C(=CC=C2)OC(=O)NC)C	C11H13NO4	223.23	16	6	0.36	3	4	1	56.85	56.79	2.57	1.7	1.91	1.24	1.46	1.78	-2.37	0.942	0.00422	Soluble	-2.51	0.693	0.00311	Soluble	-3.05	0.199	0.000893	Soluble	High	Yes	No	Yes	No	No	No	No	-6.45	0	0	0	0	0	0.55	0	0
YHJ039	2-Amino-1,3,4,5-icosanetetrol	16.04	[M+H]+1	CCCCCCCCCCCCCCCC(C(C(C(CO)N)O)O)O	C20H43NO4	361.56	25	0	1	18	5	5	105.61	106.94	3.83	4.56	2.87	1.91	4.24	3.48	-3.77	0.0619	0.000171	Soluble	-6.53	0.000107	2.96e-07	Poorly soluble	-3.83	0.0538	0.000149	Soluble	High	No	Yes	No	No	No	Yes	No	-5.27	0	0	1	0	1	0.55	0	0
YHJ040	dinotefuran	1.21	[M+H]+1	CNC(=N[N+](=O)[O-])NCC1CCOC1	C7H14N4O3	202.21	14	0	0.86	5	4	2	52.13	91.47	1.53	0.05	-0.62	-0.54	-1.69	-0.25	-0.8	32.4	0.16	Very soluble	-1.52	6.05	0.0299	Very soluble	-0.87	27	0.134	Soluble	High	No	No	No	No	No	No	No	-7.5	0	1	0	0	0	0.55	0	5
YHJ041	Cimifugin	8.25	[M+H]+1	CC(C)([C@@H]1CC2=C(O1)C=C3C(=C2OC)C(=O)C=C(O3)CO)O	C16H18O6	306.31	22	10	0.44	3	6	2	80.07	89.13	2.59	0.64	1.22	-0.08	2.72	1.42	-2.28	1.6	0.00524	Soluble	-2.09	2.51	0.00818	Soluble	-3.86	0.0419	0.000137	Soluble	High	No	Yes	Yes	No	No	No	No	-7.71	0	0	0	0	0	0.55	0	0
YHJ042	2-Naphthol, 1-piperidino-methyl-	8.24	[M+H]+1	C1CCN(CC1)CC2=C(C=CC3=CC=CC=C32)O	C16H19NO	241.33	18	10	0.38	2	2	1	79.67	23.47	2.67	3.5	3	2.84	3.44	3.09	-3.82	0.0365	0.000151	Soluble	-3.68	0.0509	0.000211	Soluble	-4.63	0.00562	2.33e-05	Moderately soluble	High	Yes	Yes	Yes	No	No	Yes	No	-5.29	0	0	0	0	0	0.55	1	0
YHJ043	L-Phenylalanine	3.38	[M+H]+1	C1=CC=C(C=C1)C[C@@H](C(=O)O)N	C9H11NO2	165.19	12	6	0.22	3	3	2	45.5	63.32	1.08	-1.52	0.64	-1.11	0.86	-0.01	-0.08	138	0.835	Very soluble	0.7	821	4.97	Highly soluble	-1.86	2.3	0.0139	Soluble	High	No	No	No	No	No	No	No	-8.39	0	0	0	0	1	0.55	0	0
YHJ044	4-Amino-3-[(1-carboxyvinyl)oxy]-1,5-cyclohexadiene-1-carboxylic acid	1.63	[M+H]+1	O=C(C1=CC(OC(C(O)=O)=C)C(N)C=C1)O	C10H11NO5	225.2	16	0	0.2	4	6	3	53.98	109.85	0.53	-2.33	-0.12	-0.75	-1.12	-0.76	0.5	705	3.13	Highly soluble	0.56	817	3.63	Highly soluble	1.05	2520	11.2	Soluble	High	No	No	No	No	No	No	No	-9.33	0	0	0	0	1	0.56	0	2
YHJ045	Metirosine	1.49	[M+H]+1	C[C@](CC1=CC=C(C=C1)O)(C(=O)O)N	C10H13NO3	195.22	14	6	0.3	3	4	3	52.37	83.55	0.97	-1.89	0.74	-1.39	0.6	-0.19	0.02	205	1.05	Highly soluble	0.66	883	4.52	Highly soluble	-1.68	4.06	0.0208	Soluble	High	No	No	No	No	No	No	No	-8.83	0	0	0	0	1	0.55	0	0
YHJ046	Tilarginine	0.95	[M+H]+1	CN=C(N)NCCC[C@@H](C(=O)O)N	C7H16N4O2	188.23	13	0	0.71	6	4	4	49.44	113.73	0.81	-4.11	-1.29	-2.85	-1.07	-1.7	1.98	17900	95.1	Highly soluble	2.33	39800	212	Highly soluble	-0.33	87.4	0.465	Soluble	High	No	No	No	No	No	No	No	-10.37	0	1	0	0	2	0.55	0	2
YHJ047	3-ethoxycarbonylamino-3-(4-methoxyphenyl)-propionic acid	2.54	[M+H]+1	O=C(O)CC(NC(OCC)=O)C1=CC=C(OC)C=C1	C13H17NO5	267.28	19	6	0.38	8	5	2	68.18	84.86	2.13	1.31	1.63	1.16	1.26	1.5	-2.03	2.51	0.00937	Soluble	-2.69	0.542	0.00203	Soluble	-2.89	0.347	0.0013	Soluble	High	No	No	No	No	No	No	No	-7	0	0	0	0	0	0.56	0	0
YHJ048	(2S)-2-{[(tert-butoxy)carbonyl]amino}-5-methoxy-5-oxopentanoic acid	1.39	[M+H]+1	O=C(O)[C@@]([H])(NC(OC(C)(C)C)=O)CCC(OC)=O	C11H19NO6	261.27	18	0	0.73	9	6	2	62.56	101.93	1.88	0.74	0.92	0.52	0.29	0.87	-1.33	12.2	0.0465	Very soluble	-2.46	0.907	0.00347	Soluble	-1.14	18.8	0.0719	Soluble	High	No	No	No	No	No	No	No	-7.37	0	0	0	0	0	0.56	0	1
YHJ049	N2-Succinyl-L-glutamic acid 5-semialdehyde	1.05	[M+H]+1	C(C[C@@H](C(=O)O)NC(=O)CCC(=O)O)C=O	C9H13NO6	231.2	16	0	0.56	9	6	3	52.12	120.77	0.1	-1.61	-0.6	-0.97	-0.19	-0.65	0.33	500	2.16	Highly soluble	-0.42	88.6	0.383	Very soluble	-0.25	129	0.56	Soluble	High	No	No	No	No	No	No	No	-8.85	0	1	0	0	0	0.56	0	1
YHJ050	L-Theanine	1.1	[M+H]+1	CCNC(=O)CC[C@@H](C(=O)O)N	C7H14N2O3	174.2	12	0	0.71	6	4	3	43.24	92.42	0.61	-3.57	-0.69	-2.85	-0.62	-1.42	1.73	9250	53.1	Highly soluble	2.21	28400	163	Highly soluble	-0.54	50	0.287	Soluble	High	No	No	No	No	No	No	No	-9.9	0	1	0	0	2	0.55	0	0
YHJ051	gamma-Benzyl L-glutamate	2.6	[M+H]+1	C1=CC=C(C=C1)COC(=O)CC[C@@H](C(=O)O)N	C12H15NO4	237.25	17	6	0.33	7	5	2	61.21	89.62	1.18	-1.69	0.77	-1.19	1.1	0.03	-0.05	214	0.901	Very soluble	0.32	496	2.09	Highly soluble	-2.37	1.01	0.00426	Soluble	High	No	No	No	No	No	No	No	-8.95	0	0	0	0	0	0.55	0	0
YHJ052	4-Nitrophenyl butyrate	1.38	[M+H]+1	CCCC(=O)OC1=CC=C(C=C1)[N+](=O)[O-]	C10H11NO4	209.2	15	6	0.3	5	4	0	56.38	72.12	1.77	2.33	2.3	1.46	0.26	1.62	-2.57	0.562	0.00269	Soluble	-3.48	0.0687	0.000328	Soluble	-2.67	0.446	0.00213	Soluble	High	Yes	No	Yes	Yes	No	No	No	-5.92	0	0	0	0	0	0.55	0	3
YHJ053	DL-TYROSINE	2.19	[M+H]+1	C1=CC(=CC=C1CC(C(=O)O)N)O	C9H11NO3	181.19	13	6	0.22	3	4	3	47.52	83.55	0.79	-2.26	0.35	-1.7	0.39	-0.49	0.32	376	2.07	Highly soluble	1.04	1980	11	Highly soluble	-1.29	9.29	0.0513	Soluble	High	No	No	No	No	No	No	No	-9.01	0	0	0	0	2	0.55	0	0
YHJ054	idrapril	2.47	[M+H]+1	CN(CC(=O)NO)C(=O)[C@@H]1CCCC[C@@H]1C(=O)O	C11H18N2O5	258.27	18	0	0.73	6	5	3	61.48	106.94	1.35	-0.35	-0.16	-0.27	-1	-0.09	-0.82	38.7	0.15	Very soluble	-1.43	9.51	0.0368	Very soluble	0.03	279	1.08	Soluble	High	No	No	No	No	No	No	No	-8.12	0	0	0	0	0	0.56	0	2
YHJ055	Aniracetam	5.69	[M+H]+1	COC1=CC=C(C=C1)C(=O)N2CCCC2=O	C12H13NO3	219.24	16	6	0.33	3	3	0	62.45	46.61	1.55	1.58	1.08	1.59	1.85	1.53	-2.27	1.17	0.00532	Soluble	-2.17	1.48	0.00677	Soluble	-2.81	0.336	0.00153	Soluble	High	Yes	No	No	No	No	No	No	-6.52	0	0	0	0	0	0.55	0	1
YHJ056	Methyl [3-(2-methyl-1,3-dioxolan-2-yl)-4-oxo-2-azetidinyl]acetate	2.14	[M+H]+1	CC1(OCCO1)C2C(NC2=O)CC(=O)OC	C10H15NO5	229.23	16	0	0.8	4	5	1	56.37	73.86	1.84	-1	-0.95	0.29	0.82	0.2	-0.37	98.4	0.429	Very soluble	-0.06	198	0.862	Very soluble	-1.36	9.89	0.0432	Soluble	High	No	No	No	No	No	No	No	-8.41	0	1	0	0	0	0.55	0	0
YHJ057	Xanthine	1.88	[M+H]+1	C1=NC2=C(N1)C(=O)NC(=O)N2	C5H4N4O2	152.11	11	9	0	0	3	3	37.34	94.4	0.07	-0.73	-1.06	-1.25	1.46	-0.3	-0.93	17.9	0.118	Very soluble	-0.78	25.5	0.167	Very soluble	-1.96	1.66	0.0109	Soluble	High	No	No	No	No	No	No	No	-7.75	0	4	0	0	1	0.55	0	0
YHJ058	L(-)-Carnitine	0.97	[M+H]+1	C[N+](C)(C)CC(CC(=O)[O-])O	C7H15NO3	161.2	11	0	0.86	4	3	1	39.13	60.36	-2.36	-0.84	-1.81	-3.79	-3.22	-2.4	-0.05	145	0.899	Very soluble	0.05	182	1.13	Highly soluble	-0.74	29.1	0.18	Soluble	High	No	No	No	No	No	No	No	-7.88	0	2	0	0	1	0.55	0	1
YHJ059	Sucrose	1.06	[M-H]-1	CN(CC(=O)NO)C(=O)[C@@H]1CCCC[C@@H]1C(=O)O	C11H18N2O5	258.27	18	0	0.73	6	5	3	61.48	106.94	1.35	-0.35	-0.16	-0.27	-1	-0.09	-0.82	38.7	0.15	Very soluble	-1.43	9.51	0.0368	Very soluble	0.03	279	1.08	Soluble	High	No	No	No	No	No	No	No	-8.12	0	0	0	0	0	0.56	0	2
YHJ060	Manninotriose	1.13	[M-H]-1	O=C(C1NCC2=C(C=CC=C2)C1)O	C10H11NO2	177.2	13	6	0.3	1	3	2	52.36	49.33	1.36	-1.33	0.25	-1.2	1.35	0.09	-0.38	74.5	0.42	Very soluble	0.79	1100	6.21	Highly soluble	-2.42	0.674	0.0038	Soluble	High	No	No	No	No	No	No	No	-8.33	0	0	0	0	1	0.55	0	0
YHJ061	Stachyose	1.06	[M-H]-1	COC1=CC=C(C(N2CCCC2=O)=O)C=C1	C12H13NO3	219.24	16	6	0.33	3	3	0	62.45	46.61	1.55	1.58	1.08	1.19	1.85	1.45	-2.27	1.17	0.00532	Soluble	-2.17	1.48	0.00677	Soluble	-2.81	0.336	0.00153	Soluble	High	Yes	No	No	No	No	No	No	-6.52	0	0	0	0	0	0.55	0	1
YHJ062	D-Gluconic acid	0.97	[M-H]-1	O=C(OC)CC(C1C2(C)OCCO2)NC1=O	C10H15NO5	229.23	16	0	0.8	4	5	1	56.37	73.86	1.84	-1	-0.95	0.29	0.82	0.2	-0.37	98.4	0.429	Very soluble	-0.06	198	0.862	Very soluble	-1.36	9.89	0.0432	Soluble	High	No	No	No	No	No	No	No	-8.41	0	1	0	0	0	0.55	0	0
YHJ063	Hex-2-ulose	1	[M-H]-1	O=C(N1)NC2=C(NC=N2)C1=O	C5H4N4O2	152.11	11	9	0	0	3	3	37.34	94.4	0.07	-0.73	-1.06	-1.25	1.46	-0.3	-0.93	17.9	0.118	Very soluble	-0.78	25.5	0.167	Very soluble	-1.96	1.66	0.0109	Soluble	High	No	No	No	No	No	No	No	-7.75	0	4	0	0	1	0.55	0	0
YHJ064	2,5-Anhydro-1-deoxy-1-[(1-hydroxy-2-butanyl)amino]-D-mannitol	1.12	[M+H]+1	OCC1[C@@H](O)C(O)[C@@H](CNC(CC)CO)O1	C10H21NO5	235.28	16	0	1	6	6	5	56.6	102.18	1.68	-0.99	-2.17	-1.85	-0.91	-0.85	-0.28	124	0.526	Very soluble	-0.67	50.3	0.214	Very soluble	0.38	562	2.39	Soluble	High	No	Yes	No	No	No	No	No	-8.44	0	1	0	0	0	0.55	0	0
YHJ065	beta-D-Ethyl glucuronide	1.02	[M-H]-1	CCO[C@H]1[C@@H]([C@H]([C@@H]([C@H](O1)C(=O)O)O)O)O	C8H14O7	222.19	15	0	0.88	3	7	4	45.88	116.45	0.56	-1.44	-2.08	-2.2	-1.95	-1.42	-0.11	172	0.772	Very soluble	-0.5	69.9	0.315	Very soluble	1.95	20000	89.9	Soluble	Low	No	Yes	No	No	No	No	No	-8.68	0	1	0	0	0	0.56	0	0
YHJ066	azidamfenicol	0.95	[M-H]-1	C1=CC(=CC=C1[C@H]([C@@H](CO)NC(=O)CN=[N+]=[N-])O)[N+](=O)[O-]	C11H13N5O5	295.25	21	6	0.36	8	8	3	69.6	165.13	0.37	0.97	0.09	-1.41	-2.44	-0.48	-1.97	3.2	0.0108	Very soluble	-4.03	0.0278	9.43e-05	Moderately soluble	-1.67	6.3	0.0213	Soluble	Low	No	No	No	Yes	No	No	No	-7.41	0	0	1	1	1	0.55	1	5
YHJ067	ACETYL ARGININE	1.38	[M+H]+1	CC(=O)N[C@@H](CCCN=C(N)N)C(=O)O	C8H16N4O3	216.24	15	0	0.62	7	4	4	54.44	130.8	0.54	-1.66	-1.37	-0.79	-1.05	-0.87	0.33	459	2.12	Highly soluble	-0.58	57.5	0.266	Very soluble	-0.29	111	0.515	Soluble	Low	No	No	No	No	No	No	No	-8.8	0	1	0	0	0	0.55	0	2
YHJ068	3-[(Carboxycarbonyl)amino]-L-alanine	0.79	[M-H]-1	C([C@@H](C(=O)O)N)NC(=O)C(=O)O	C5H8N2O5	176.13	12	0	0.4	5	6	4	35.4	129.72	-0.44	-4.09	-2.4	-4.48	-2.17	-2.72	1.97	16600	94.3	Highly soluble	1.97	16400	93.1	Highly soluble	1.28	3360	19.1	Soluble	Low	No	No	No	No	No	No	No	-10.28	0	2	0	0	2	0.56	0	1
YHJ069	Nystose	1.06	[M-H]-1	C([C@@H]1[C@H]([C@@H]([C@H]([C@H](O1)O[C@]2([C@H]([C@@H]([C@H](O2)CO)O)O)CO[C@]3([C@H]([C@@H]([C@H](O3)CO)O)O)CO[C@]4([C@H]([C@@H]([C@H](O4)CO)O)O)CO)O)O)O)O	C24H42O21	666.58	45	0	1	13	21	14	133	347.83	-0.8	-7.38	-9.74	-8.02	-6.86	-6.56	1.53	22800	34.2	Highly soluble	0.8	4230	6.35	Highly soluble	6.09	824000000	1240000	Soluble	Low	No	Yes	No	No	No	No	No	-15.61	3	4	2	1	5	0.17	0	0
YHJ070	D-Xylonic acid	1.13	[M-H]-1	C([C@H]([C@@H]([C@H](C(=O)O)O)O)O)O	C5H10O6	166.13	11	0	0.8	4	6	5	32.57	118.22	-0.27	-2.75	-2.85	-2.48	-1.92	-2.05	1.13	2220	13.4	Highly soluble	0.82	1100	6.6	Highly soluble	2.5	52900	318	Soluble	Low	No	No	No	No	No	No	No	-9.27	0	2	0	0	2	0.56	0	0
YHJ071	Raffinose	1.04	[M-H]-1	C([C@@H]1[C@@H]([C@@H]([C@H]([C@H](O1)OC[C@@H]2[C@H]([C@@H]([C@H]([C@H](O2)O[C@]3([C@H]([C@@H]([C@H](O3)CO)O)O)CO)O)O)O)O)O)O)O	C18H32O16	504.44	34	0	1	8	16	11	100.54	268.68	0.58	-5.85	-7.57	-6.15	-5.93	-4.99	1.25	8890	17.6	Highly soluble	0.88	3800	7.53	Highly soluble	5.43	135000000	268000	Soluble	Low	No	Yes	No	No	No	No	No	-13.53	3	2	1	1	4	0.17	0	0
YHJ072	(2R)-{[(2S)-2-Aminopropanoyl]amino}[(2R,3S,4R,5R)-5-(2,4-dioxo-3,4-dihydro-1(2H)-pyrimidinyl)-3,4-dihydroxytetrahydro-2-furanyl]acetic acid	0.99	[M-H]-1	O[C@H]([C@H]([C@@H]([C@@H](CO)O)O)O)C(O)=O	C6H12O7	196.16	13	0	0.83	5	7	6	38.54	138.45	-0.06	-3.37	-3.49	-2.9	-2.26	-2.42	1.4	4890	24.9	Highly soluble	1.04	2140	10.9	Highly soluble	3.02	204000	1040	Soluble	Low	No	No	No	No	No	No	No	-9.89	1	2	0	1	3	0.56	0	0
YHJ073	GS-441524	1.62	[M-H]-1	C1=C2C(=NC=NN2C(=C1)[C@]3([C@@H]([C@@H]([C@H](O3)CO)O)O)C#N)N	C12H13N5O4	291.26	21	9	0.42	2	7	4	68.48	149.92	0.55	-1.41	-1.96	-2.23	-1.93	-1.4	-0.94	33.2	0.114	Very soluble	-1.24	16.9	0.058	Very soluble	-0.26	160	0.548	Soluble	Low	No	No	No	No	No	No	No	-9.08	0	1	1	1	0	0.55	0	0
YHJ074	Puerarin	6.14	[M-H]-1	C1=CC(=CC=C1C2=COC3=C(C2=O)C=CC(=C3[C@H]4[C@@H]([C@H]([C@@H]([C@H](O4)CO)O)O)O)O)O	C21H20O9	416.38	30	16	0.29	3	9	6	104.59	160.82	1.77	0.01	0.06	-1.52	0.81	0.23	-2.62	0.989	0.00237	Soluble	-2.94	0.479	0.00115	Soluble	-2.97	0.449	0.00108	Soluble	Low	No	No	No	No	No	No	No	-8.83	1	0	1	1	2	0.55	0	0
YHJ075	Diethyl 5,5'-(2-furylmethylene)bis[6-hydroxy-4-oxo-2-(1-pyrrolidinyl)-1,4-dihydro-3-pyridinecarboxylate]	7.31	[M-H]-1	O=C(C1=C(N2CCCC2)NC(O)=C(C(C3=C(O)NC(N4CCCC4)=C(C(OCC)=O)C3=O)C5=CC=CO5)C1=O)OCC	C29H34N4O9	582.6	42	17	0.45	11	9	4	159.39	178.4	2.53	3.06	2.04	0.67	4.14	2.49	-4.95	0.00649	1.11e-05	Moderately soluble	-6.47	0.000196	3.37e-07	Poorly soluble	-6.19	0.000378	6.49e-07	Poorly soluble	Low	No	Yes	No	No	Yes	No	Yes	-7.68	2	3	2	1	1	0.17	0	1
YHJ076	Diethyl N-[(4-nitro-1H-imidazol-5-yl)carbonyl]aspartate	0.99	[M-H]-1	O=C(OCC)C[C@@H](C(OCC)=O)NC(C1=C([N+]([O-])=O)N=CN1)=O	C12H16N4O7	328.28	23	5	0.5	11	8	2	76.62	156.2	1.7	0.35	-0.07	-0.76	-0.98	0.05	-1.53	9.67	0.0295	Very soluble	-3.19	0.21	0.000639	Soluble	-2.01	3.24	0.00986	Soluble	Low	No	Yes	No	Yes	No	No	No	-8.05	1	0	2	1	1	0.55	0	3
YHJ077	Isoguanosine	2.62	[M-H]-1	C1=NC2=C(NC(=O)N=C2N1[C@H]3[C@@H]([C@@H]([C@H](O3)CO)O)O)N	C10H13N5O5	283.24	20	9	0.5	2	7	5	65.5	159.51	0.44	-2.98	-3	-2.36	-2.22	-2.02	0.08	341	1.2	Highly soluble	0.19	440	1.55	Highly soluble	0.51	910	3.21	Soluble	Low	No	No	No	No	No	No	No	-10.14	0	1	1	1	2	0.55	0	0
YHJ078	ZJ 43	0.99	[M+H]+1	O=C(O)[C@H](NC([C@@H](N)C)=O)[C@H]1O[C@@H](N(C(N2)=O)C=CC2=O)[C@H](O)[C@@H]1O	C13H18N4O8	358.3	25	6	0.54	6	9	6	79.82	196.97	-0.04	-5.14	-4.25	-3.1	-2.77	-3.06	1.4	8900	24.8	Highly soluble	1.65	15900	44.3	Highly soluble	1.13	4790	13.4	Soluble	Low	No	No	No	No	No	No	No	-12.14	2	1	1	1	3	0.17	0	0
YHJ079	N,N-Bis[(1S,4R,5R,6R)-4,5,6-trihydroxy-2-cyclohexen-1-yl]acetamide	1.2	[M+H]+1	CC(N([C@H]1C=C[C@@H](O)[C@@H](O)[C@@H]1O)[C@H]2C=C[C@@H](O)[C@@H](O)[C@@H]2O)=O	C14H21NO7	315.32	22	0	0.64	3	7	6	74.3	141.69	0.08	-3.52	-3.12	-2.28	-3.46	-2.46	0.62	1320	4.17	Highly soluble	1.13	4210	13.4	Highly soluble	3.36	724000	2300	Soluble	Low	No	Yes	No	No	No	No	No	-10.72	1	1	1	1	2	0.55	0	1
YHJ080	N~2~-{[(2R)-3-Cyclohexyl-1-{[(1S)-1-cyclohexylethyl]amino}-1-oxo-2-propanyl]carbamoyl}-L-lysine	7.73	[M+H]+1	O=C(NC(C)C1CCCCC1)[C@H](NC(N[C@H](C(O)=O)CCCCN)=O)CC2CCCCC2	C24H44N4O4	452.63	32	0	0.88	15	5	5	126.93	133.55	3.31	2.13	3.29	2.07	2.72	2.7	-3	0.455	0.001	Soluble	-4.57	0.0123	2.72e-05	Moderately soluble	-4.25	0.0255	5.62e-05	Moderately soluble	Low	No	Yes	No	No	No	No	No	-7.55	0	1	1	1	0	0.55	0	0
YHJ081	1-[3-(2,3-Dihydroxypropyl)-2,6-dimethoxy-5-nitro-3,4-dihydro-4-pyrimidinyl]acetone	1.61	[M+H]+1	O=C(C)CC1N(CC(O)CO)C(OC)=NC(OC)=C1[N+]([O-])=O	C12H19N3O7	317.3	22	0	0.67	8	8	2	83.83	137.41	0.69	-1.68	-1.66	-1.94	-1.67	-1.25	-0.22	191	0.601	Very soluble	-0.69	64.3	0.203	Very soluble	-0.16	218	0.685	Soluble	Low	No	No	No	No	No	No	No	-9.43	0	1	0	1	0	0.55	0	2
YHJ082	Methyl (5R)-5-[(1S)-2-acetamido-1-hydroxyethyl]-alpha-D-lyxopyranoside	0.99	[M+H]+1	O[C@@H]([C@H]([C@@H]([C@@H]([C@@H](O)CNC(C)=O)O1)O)O)[C@H]1OC	C10H19NO7	265.26	18	0	0.9	5	7	5	57.89	128.48	0.59	-2.67	-3.06	-2.77	-2.15	-2.01	0.53	894	3.37	Highly soluble	0.52	881	3.32	Highly soluble	1.47	7860	29.6	Soluble	Low	No	Yes	No	No	No	No	No	-9.81	0	1	0	0	1	0.55	0	0
YHJ083	N-{[(1S)-5-Amino-1-carboxypentyl]carbamoyl}-L-glutamicacid	1.63	[M+H]+1	O=C(O)CC[C@@H](C(O)=O)NC(N[C@H](C(O)=O)CCCCN)=O	C12H21N3O7	319.31	22	0	0.67	13	8	6	74.01	179.05	0.51	-3.67	-0.81	-0.81	-1.33	-1.22	1.35	7150	22.4	Highly soluble	0.5	1000	3.14	Highly soluble	-0.2	201	0.63	Soluble	Low	No	No	No	No	No	No	No	-10.85	1	1	2	1	3	0.11	0	0
YHJ084	D-gamma-Glu-Gly	1.06	[M+H]+1	C(CC(=O)NCC(=O)O)[C@H](C(=O)O)N	C7H12N2O5	204.18	14	0	0.57	7	6	4	45.02	129.72	0.18	-4.34	-1.62	-3.75	-1.5	-2.21	2.09	25100	123	Highly soluble	2.23	34500	169	Highly soluble	0.46	592	2.9	Soluble	Low	No	No	No	No	No	No	No	-10.63	0	1	0	0	1	0.56	0	0
YHJ085	bis-beta-D-fructofuranose 1,2':2,3'-dianhydride	1.37	[M+H]+1	C1[C@@]2([C@H]([C@@H]([C@H](O2)CO)O)O)O[C@H]3[C@@H]([C@H](O[C@]3(O1)CO)CO)O	C12H20O10	324.28	22	0	1	3	10	6	64.84	158.3	0.81	-3.68	-4.35	-3.6	-2.66	-2.7	0.67	1500	4.63	Highly soluble	0.94	2850	8.77	Highly soluble	2.33	69700	215	Soluble	Low	No	Yes	No	No	No	No	No	-10.89	1	1	1	1	3	0.55	0	0
YHJ086	D-(+)-Octopine	1.05	[M+H-H2O]+1	C[C@H](C(=O)O)N[C@@H](CCCN=C(N)N)C(=O)O	C9H18N4O4	246.26	17	0	0.67	8	6	5	60.82	151.03	0.15	-3.69	-1.44	-3.07	-1.36	-1.88	1.49	7540	30.6	Highly soluble	1.11	3150	12.8	Highly soluble	0.24	428	1.74	Soluble	Low	No	No	No	No	No	No	No	-10.42	0	1	1	1	2	0.55	0	2
YHJ087	N-{(2R,3R,4S)-4-Carbamimidamido-6-(dihydroxymethyl)-2-[(1R,2R)-1,2,3-trihydroxypropyl]-3,4-dihydro-2H-pyran-3-yl}acetamide	0.97	[M+H]+1	CC(N[C@H]1[C@H]([C@H](O)[C@H](O)CO)OC(C(O)O)=C[C@@H]1NC(N)=N)=O	C12H22N4O7	334.33	23	0	0.67	8	8	9	76.21	201.38	-1	-4.15	-4.35	-3.5	-3.44	-3.29	1.23	5670	17	Highly soluble	0.53	1120	3.36	Highly soluble	2.11	43200	129	Soluble	Low	No	Yes	No	No	No	No	No	-11.29	2	1	1	1	3	0.17	0	3
YHJ088	N~2~-Carbamoyl-N~5~-(diaminomethylene)-L-ornithine	1.11	[M+H]+1	O=C(O)[C@H](CCC/N=C(N)\N)NC(N)=O	C7H15N5O3	217.23	15	0	0.57	7	4	5	52.73	156.82	-0.09	-2.23	-1.84	-1.1	-2.18	-1.49	0.68	1040	4.79	Highly soluble	-0.53	64.1	0.295	Very soluble	0.46	624	2.87	Soluble	Low	No	No	No	No	No	No	No	-9.21	0	1	1	1	2	0.55	0	2
YHJ089	GPE	1.63	[M+H]+1	O=C(CN)N1CCC[C@H]1C(NC(CCC(O)=O)C(O)=O)=O	C12H19N3O6	301.3	21	0	0.67	9	7	4	73.95	150.03	0.68	-5.12	-2.01	-1.65	-1.39	-1.9	2.11	39000	129	Highly soluble	2.61	123000	409	Highly soluble	0.32	622	2.07	Soluble	Low	No	No	No	No	No	No	No	-11.77	0	1	1	1	2	0.11	0	0
YHJ090	2-amino-5-(3-glycylureido)pentanoic acid	0.93	[M+H]+1	NCC(NC(NCCCC(N)C(O)=O)=O)=O	C8H16N4O4	232.24	16	0	0.62	9	6	5	54.15	147.54	-0.69	-3.37	-2.04	-4.2	-2.06	-2.47	1.44	6360	27.4	Highly soluble	0.85	1630	7.04	Highly soluble	-0.21	142	0.612	Soluble	Low	No	No	No	No	No	No	No	-10.11	0	1	1	1	1	0.55	0	0
YHJ091	6-(alpha-d-glucosaminyl)-1d-myoinositol	0.96	[M+H]+1	O[C@H]1C(O)[C@@H](O)[C@@H](O)[C@@H](O)C1OC2O[C@H](CO)C(O)[C@H](O)C2N	C12H23NO10	341.31	23	0	1	3	11	9	69.74	206.32	0.34	-5.95	-6.04	-4.77	-5.28	-4.34	1.99	33400	97.8	Highly soluble	2.29	66600	195	Highly soluble	4.71	17300000	50800	Soluble	Low	No	Yes	No	No	No	No	No	-12.61	2	1	1	1	4	0.17	0	0
YHJ092	7,4'-Dihydroxy-3'-methoxyflavone 7-glucoside	6.38	[M+H]+1	COC1=C(C=CC(=C1)C2=CC(=O)C3=C(O2)C=C(C=C3)O[C@H]4C([C@H]([C@@H](C(O4)CO)O)O)O)O	C22H22O10	446.4	32	16	0.32	5	10	5	110.58	159.05	2.39	1.59	0.35	-1.39	0.89	0.77	-3.65	0.1	0.000224	Soluble	-4.54	0.0128	2.88e-05	Moderately soluble	-3.38	0.185	0.000415	Soluble	Low	No	Yes	No	No	No	No	Yes	-7.89	0	0	1	1	1	0.55	0	0
YHJ093	Trofinetide	1.65	[M+H]+1	C[C@]1(CCCN1C(=O)CN)C(=O)N[C@@H](CCC(=O)O)C(=O)O	C13H21N3O6	315.32	22	0	0.69	9	7	4	78.79	150.03	0.66	-3.93	-1.62	-1.38	-0.88	-1.43	1.27	5940	18.8	Highly soluble	1.38	7500	23.8	Highly soluble	-0.28	164	0.52	Soluble	Low	No	No	No	No	No	No	No	-11.01	0	1	1	1	2	0.11	0	0
YHJ094	Viscutin 1	1.01	[M+H]+1	C1CC2=C(C=C(C=C2O[C@H]3C([C@H]([C@@H](CO3)O)O)OC(=O)C4=CC=C(C=C4)O)O)O[C@@H]1C5=CC(=C(C=C5)O)O	C27H26O11	526.49	38	18	0.3	6	11	6	130.99	175.37	1.55	2.53	1.93	0.46	1.24	1.54	-4.65	0.0117	2.23e-05	Moderately soluble	-5.86	0.000728	1.38e-06	Moderately soluble	-3.75	0.0938	0.000178	Soluble	Low	No	No	No	No	No	No	No	-7.72	3	2	1	1	3	0.17	1	1
YHJ095	L-Prolylglycylglycine	2.55	[M+H]+1	O=C(O)CNC(CNC([C@H]1NCCC1)=O)=O	C9H15N3O4	229.23	16	0	0.67	7	5	4	57.75	107.53	0.64	-3.68	-2.33	-1.68	-0.86	-1.58	1.52	7580	33	Highly soluble	2.01	23400	102	Highly soluble	-1	22.8	0.0995	Soluble	Low	No	No	No	No	No	No	No	-10.31	0	1	0	0	1	0.55	0	0
YHJ096	(6R)-5-[(5-Aminopentanoyl)amino]-2,6-anhydro-3,5-dideoxy-6-[(1R,2R)-1,2,3-trihydroxypropyl]-L-threo-hex-2-enonicacid	0.9	[M+H]+1	OC(C1=CC(O)[C@@H](NC(CCCCN)=O)[C@@](C([C@H](O)CO)O)([H])O1)=O	C14H24N2O8	348.35	24	0	0.71	10	9	7	80.04	182.57	1.03	-5.07	-2.96	-3.01	-1.88	-2.38	1.85	24900	71.5	Highly soluble	1.88	26200	75.2	Highly soluble	1.13	4730	13.6	Soluble	Low	No	Yes	No	No	No	No	No	-12.02	1	1	1	1	3	0.55	0	0
YHJ097	MFCD00135810	0.99	[M+H]+1	CC(=O)N[C@@H]1[C@H](C=C(O[C@H]1[C@@H]([C@@H](CO)O)O)C(=O)O)O	C11H17NO8	291.25	20	0	0.64	6	8	6	62.91	156.55	0.57	-2.5	-3.07	-3.06	-2.24	-2.06	0.33	616	2.11	Highly soluble	-0.24	166	0.57	Very soluble	1.98	27500	94.4	Soluble	Low	No	Yes	No	No	No	No	No	-9.85	1	1	1	1	3	0.11	0	0
YHJ098	Fructoselysine	0.85	[M+H]+1	C(CCNCC(=O)[C@H]([C@@H]([C@@H](CO)O)O)O)C[C@@H](C(=O)O)N	C12H24N2O7	308.33	21	0	0.83	12	9	7	71.93	173.34	1.12	-5.51	-3.2	-4.91	-1.26	-2.75	2.51	100000	325	Highly soluble	2.53	104000	336	Highly soluble	0.8	1930	6.25	Soluble	Low	No	No	No	No	No	No	No	-12.09	1	1	2	1	3	0.55	0	0
YHJ099	5-O-Methylvisammioside	8.6	[M+H]+1	CC1=CC(=O)C2=C(C3=C(C=C2O1)O[C@@H](C3)C(C)(C)O[C@H]4[C@@H]([C@H]([C@@H]([C@H](O4)CO)O)O)O)OC	C22H28O10	452.45	32	10	0.59	5	10	4	111.29	148.05	2.63	0.3	0.01	-1.43	1.27	0.56	-2.74	0.832	0.00184	Soluble	-2.97	0.483	0.00107	Soluble	-2.71	0.892	0.00197	Soluble	Low	No	Yes	No	No	No	No	No	-8.85	0	0	1	1	0	0.55	0	0
YHJ100	1-(beta-D-ribofuranosyl)thymine	0.94	[M+H]+1	CC1=CN(C(=O)NC1=O)[C@H]2[C@@H]([C@@H]([C@H](O2)CO)O)O	C10H14N2O6	258.23	18	6	0.6	2	6	4	59.24	124.78	0.93	-2.33	-2.87	-1.94	-0.93	-1.43	-0.09	211	0.817	Very soluble	0.25	455	1.76	Highly soluble	0.36	592	2.29	Soluble	Low	No	No	No	No	No	No	No	-9.53	0	1	0	0	1	0.55	0	0
YHJ101	Gln-Gln	1.61	[M+H]+1	C(CC(=O)N)[C@@H](C(=O)N[C@@H](CCC(=O)N)C(=O)O)N	C10H18N4O5	274.27	19	0	0.6	10	6	5	63.48	178.6	-0.24	-6.43	-2.59	-2.24	-1.9	-2.68	3.17	406000	1480	Highly soluble	3.37	644000	2350	Highly soluble	0.21	444	1.62	Soluble	Low	No	Yes	No	No	No	No	No	-12.54	0	1	1	1	2	0.55	0	0
YHJ102	methyl N-acetylneuraminate	0.91	[M+H]+1	CC(=O)N[C@@H]1[C@H](CC(O[C@H]1[C@@H]([C@@H](CO)O)O)(C(=O)OC)O)O	C12H21NO9	323.3	22	0	0.83	7	9	6	68.9	165.78	0.14	-3.14	-3.78	-3.04	-2.15	-2.4	0.6	1270	3.94	Highly soluble	0.23	544	1.68	Highly soluble	1.62	13600	42.2	Soluble	Low	No	Yes	No	No	No	No	No	-10.5	1	1	1	1	3	0.55	0	0
YHJ103	(2-{(3R,5R)-3-Amino-6-[(2-aminoethyl)amino]-5-hydroxyhexanoyl}-1-methylhydrazino)acetic acid	0.95	[M+H]+1	O=C(O)CN(C)NC(C[C@H](N)C[C@@H](O)CNCCN)=O	C11H25N5O4	291.35	20	0	0.82	12	8	6	72.04	153.94	-0.35	-5.48	-2.95	-1.76	-2.36	-2.58	2.6	115000	396	Highly soluble	2.9	233000	799	Highly soluble	-0.26	162	0.555	Soluble	Low	No	No	No	No	No	No	No	-11.97	1	1	2	1	3	0.55	0	0
YHJ104	Uridine	2.05	[M-H]-1	C1=CN(C(=O)NC1=O)[C@H]2[C@@H]([C@@H]([C@H](O2)CO)O)O	C9H12N2O6	244.2	17	6	0.56	2	6	4	54.27	124.78	0.44	-1.98	-3.18	-2.24	-1.39	-1.67	-0.24	142	0.581	Very soluble	-0.12	187	0.764	Very soluble	0.74	1350	5.55	Soluble	Low	No	No	No	No	No	No	No	-9.2	0	1	0	0	0	0.55	0	0
YHJ105	Guanosine	2.61	[M+H]+1	C1=NC2=C(N1[C@H]3[C@@H]([C@@H]([C@H](O3)CO)O)O)N=C(NC2=O)N	C10H13N5O5	283.24	20	9	0.5	2	7	5	65.5	159.51	-0.22	-1.89	-3	-2.76	-2.22	-2.02	-0.61	70.1	0.248	Very soluble	-0.94	32.5	0.115	Very soluble	0.51	910	3.21	Soluble	Low	No	No	No	No	No	No	No	-9.37	0	1	1	1	1	0.55	0	0
YHJ106	Maltopentaose	1.15	[M-H]-1	C([C@@H]1[C@H]([C@@H]([C@H]([C@H](O1)O[C@@H]2[C@H](O[C@@H]([C@@H]([C@H]2O)O)O[C@@H]3[C@H](O[C@@H]([C@@H]([C@H]3O)O)O[C@@H]4[C@H](O[C@@H]([C@@H]([C@H]4O)O)O[C@@H]5[C@H](O[C@@H]([C@@H]([C@H]5O)O)O)CO)CO)CO)CO)O)O)O)O
[truncated: 2 more columns]
